# Supplementary material for: Distinct feedforward and feedback pathways for cell-type specific attention effects
Source: Neuron. Author manuscript; Available in PMC 2024 Nov 26. (PMC7616856; doi:10.1016/j.neuron.2024.04.020)
Supplement: Supplemental Materials [file EMS200280-supplement-Supplemental_Materials.zip]

Archive with 2 entries (2 files):
- 1-s2.0-S0896627324002812-mmc1.pdf
- 1-s2.0-S0896627324002812-mmc2.pdf
